# Supplementary material for: The Senior Companion Program Plus (SCP Plus): Examining the Preliminary Effectiveness of a Lay Provider Program to Support African American Alzheimer’s Disease and Related Dementias (ADRD) Caregivers
Source: Int J Environ Res Public Health. 2023 Apr 3;20(7):5380. doi: 10.3390/ijerph20075380 (PMC10094539; doi:10.3390/ijerph20075380)
Supplement: Supplementary file 1 [file ijerph-20-05380-s001.zip]

Archive with 1 entries (1 files):
- ijerph-2284238-supplementary.pdf
